# Supplementary material for: Natural-Origin Bioadhesive Injectable Hydrogels Composed of Polyphenol and Chitosan with Antibacterial Activity for Wound Healing
Source: Gels. 2026 May 20;12(5):448. doi: 10.3390/gels12050448 (PMC13205482; doi:10.3390/gels12050448)
Supplement: Supplementary file 1 [file gels-12-00448-s001.zip]

Archive with 1 entries (1 files):
- gels-4228733-supplementary.pdf
